# Supplementary material for: Experience with Subgam, a Subcutaneously Administered Human Normal Immunoglobulin (ClinicalTrials.gov - NCT02247141)
Source: PLoS One. 2015 Jul 29;10(7):e0131565. doi: 10.1371/journal.pone.0131565 (PMC4519338; doi:10.1371/journal.pone.0131565)
Supplement: S2 File — This is part 2 of 2 of SCIG01 clinical study report. A multi-centre open study to assess the safety and efficacy of Subgam given via the subcutaneous route in primary antibody deficient patients (study code SCIG01) (ZIP) [file pone.0131565.s002.zip]

Archive with 1 entries (1 files):
- SCIG01 -clinical study report - S2 part 2 of 2.pdf
